# Supplementary material for: Dicranum motuoense (Bryophyta): A New Taxon from China, with Special References to Its Complete Organelle Genomes
Source: Plants (Basel). 2025 Feb 20;14(5):650. doi: 10.3390/plants14050650 (PMC11901946; doi:10.3390/plants14050650)
Supplement: Supplementary file 1 [file plants-14-00650-s001.zip]

Archive with 7 entries (7 files):
- Figure S1.jpg
- Figure S2.jpg
- Supplementary Table S1.pdf
- Supplementary Table S2.pdf
- Supplementary Table S3.pdf
- Supplementary Table S4.pdf
- Supplementary Table S5.pdf
